# Supplementary material for: A ‘Frugal’ EGFET Sensor for Waterborne H2S
Source: Sensors (Basel). 2024 Jan 9;24(2):407. doi: 10.3390/s24020407 (PMC10818413; doi:10.3390/s24020407)
Supplement: Supplementary file 1 [file sensors-24-00407-s001.zip]

Archive with 1 entries (1 files):
- sensors-2790224-supplementary.pdf
